# Supplementary material for: Synthesis and preclinical testing of a selective beta-subtype agonist of thyroid hormone receptor ZTA-261
Source: Commun Med (Lond). 2024 Aug 6;4:152. doi: 10.1038/s43856-024-00574-z (PMC11303563; doi:10.1038/s43856-024-00574-z)
Supplement: Supplementary file 4 — Supplementary Data 1 [file 43856_2024_574_MOESM4_ESM.xlsx]

## Sheet: Data_Fig. 2a
Log Concentration (M)	THRα	THRα	THRα	THRβ	THRβ	THRβ
-11	78.2281	83.2343	118.542	97.223	91.8434	91.7932
-10	122.141	120.301	111.408	89.2885	92.6699	94.3173
-9	96.2115	77.0389	90.2655	74.0617	70.5817	75.0452
-8.5	84.7584	78.3512	50.5659	61.1521	52.2101	46.2959
-8	43.4529	39.1721	49.1934	36.193	34.5496	24.0917
-7.5	43.5355	38.3007	46.2463	21.8874	20.8509	19.3463
-7	35.585	34.1746	38.2313	11.0751	12.4838	13.1239
-6.5	32.6181	33.2689	35.18	8.94933	10.9585	11.3624
-6	28.564	30.479	40.819	7.14743	10.0725	10.4123
-5	17.136	24.3257	26.8863	3.69178	6.08217	5.50433

## Sheet: Data_Fig. 2b
Log Concentration (M)	THRα	THRα	THRα	THRβ	THRβ	THRβ
-11	107.608	109.169	112.898	102.42	99.1036	93.3984
-10	101.561	104.21	109.728	90.0068	97.4826	89.5045
-9	96.2081	100.487	102.714	86.6369	81.0799	62.8031
-8.5	90.631	106.018	108.884	69.3176	52.1216	52.1208
-8	97.9055	104.048	95.9364	29.6157	27.0271	24.7583
-7.5	79.3365	79.1684	80.2338	22.0128	17.1198	18.9307
-7	70.7704	62.9903	48.1979	11.0037	12.2454	14.7443
-6.5	33.1334	35.0154	39.0011	9.35955	11.1638	12.1057
-6	29.0386	29.2954	33.2701	9.64856	10.9401	13.2826
-5	24.2254	24.1278	28.8313	8.50502	8.08319	8.87937

## Sheet: Data_Fig. 2c
Log Concentration (M)	THRα	THRα	THRα	THRβ	THRβ	THRβ
-11	102.032	109.093	111.826	93.5503	96.8602	114.831
-10	95.9681	104.36	98.0516	84.3719	93.4418	108.161
-9	98.8859	103.619	104.429	80.0652	87.4338	86.3136
-8.5	96.3704	99.9131	96.1482	81.9109	71.6282	66.3975
-8	92.0045	109.409	111.03	33.7396	32.9216	37.8781
-7.5	102.588	87.8227	78.2048	9.88008	12.9057	18.9202
-7	72.7484	77.3787	55.2969	1.56473	3.19727	11.4744
-6.5	92.7374	81.3651	73.4983	0.405806	1.00243	7.1701
-6	24.2957	43.6399	38.4711	-0.39784	1.5869	9.3628
-5	13.8903	14.9847	-9.28937	-1.04847	-2.88234	2.04929

## Sheet: Analysis_Fig. 2a & Table1
	THRα	THRβ
log(inhibitor) vs. response (three parameters)
Best-fit values
Bottom	30.73	8.851
Top	106.2	93.52
LogIC50	-8.474	-8.447
IC50	3.36e-09	3.571e-09
Span	75.49	84.67
95% CI (profile likelihood)
Bottom	24.00 to 37.26	6.732 to 10.95
Top	96.69 to 116.1	90.47 to 96.61
LogIC50	-8.750 to -8.185	-8.530 to -8.364
IC50	1.778e-009 to 6.527e-009	2.952e-009 to 4.327e-009
Goodness of Fit
Degrees of Freedom	27	27
R squared	0.8796	0.9896
Sum of Squares	3602	350.2
Sy.x	11.55	3.602
Number of points
# of X values	30	30
# Y values analyzed	30	30

## Sheet: Analysis_Fig. 2b & Table1
	THRα	THRβ
log(inhibitor) vs. response (three parameters)
Best-fit values
Bottom	24.14	9.63
Top	105.9	97.01
LogIC50	-7.141	-8.473
IC50	7.23e-08	3.36e-09
Span	81.78	87.38
95% CI (profile likelihood)
Bottom	19.15 to 28.96	6.565 to 12.66
Top	102.7 to 109.2	92.58 to 101.5
LogIC50	-7.272 to -7.011	-8.585 to -8.361
IC50	5.345e-008 to 9.747e-008	2.600e-009 to 4.355e-009
Goodness of Fit
Degrees of Freedom	27	27
R squared	0.9734	0.9789
Sum of Squares	831.1	759.6
Sy.x	5.548	5.304
Number of points
# of X values	30	30
# Y values analyzed	30	30

## Sheet: Analysis_Fig. 2c & Table1
	THRα	THRβ
log(inhibitor) vs. response (three parameters)
Best-fit values
Bottom	0.002692	0.004775
Top	100	100
LogIC50	-6.181	-8.201
IC50	6.59e-07	6.292e-09
Span	100	99.99
95% CI (profile likelihood)
Bottom	-18.07 to 16.54	-4.080 to 4.032
Top	94.17 to 105.9	94.88 to 105.2
LogIC50	-6.470 to -5.910	-8.320 to -8.081
IC50	3.386e-007 to 1.231e-006	4.784e-009 to 8.289e-009
Goodness of Fit
Degrees of Freedom	27	27
R squared	0.881	0.9759
Sum of Squares	3818	1193
Sy.x	11.89	6.647
Number of points
# of X values	30	30
# Y values analyzed	30	30
