# Supplementary material for: Synthesis and preclinical testing of a selective beta-subtype agonist of thyroid hormone receptor ZTA-261
Source: Commun Med (Lond). 2024 Aug 6;4:152. doi: 10.1038/s43856-024-00574-z (PMC11303563; doi:10.1038/s43856-024-00574-z)
Supplement: Supplementary file 5 — Supplementary Data 2 [file 43856_2024_574_MOESM5_ESM.xlsx]

## Sheet: Data_Fig. 3a
ND	Vehicle	T3 0.1 µmol	T3 1 µmol	GC-1 _x000D_0.1 µmol	GC-1 _x000D_1 µmol	ZTA-261 _x000D_0.1 µmol	ZTA-261 _x000D_1 µmol
29.08	46.85	43.27	38.87	36.57	34.15	47.2	37.61
27.26	48.2	39.51	37.72	36.31	34.95	43.74	39.1
28.59	45.81	44.21	35.76	35.71	32.95	41.64	35.68
27.72	41.43	39.97	37.12	35.26	36.28	46.66	36.65
28.33	39.67	39.21	36.01	34.18	31.91	44.04	37.77
27.67	42.74	40.58	34.61	33.67	35.57	36.76	35.13
31.21	42.5	40.07	34.17	29.56	32.53	42.23	35.26
28.29	38.72	37.99	29.82	29.83	32.13	40.29	32.91
	40.3	36.19	33.07	31.33	30.51	36.71	31.68
		32.32	30.29	29.67	31.76	35.46	32.91

## Sheet: Data_Fig. 3b
ND	Vehicle	T3 0.1 µmol	T3 1 µmol	GC-1 _x000D_0.1 µmol	GC-1 _x000D_1 µmol	ZTA-261 _x000D_0.1 µmol	ZTA-261 _x000D_1 µmol
770.3	1173.3	1516.6	966.1	1562.9	1216.9	2510.8	1666.6
442.6	3491.6	740.6	975.7	1102.8	1046.3	2876.4	1860.1
630.2	3153.3	1685.1	1007.4	1733.2	975.7	3044.5	1033.5
	2898.1	1862.2	1167.4	1866.1	1192.5	3312.5	2042
531.7	2950	1976.4	1184.7	1900.9	1112.9	2871.5	1824.7
723.4	3453	2365.6	1023.2	1746.2	1063.5	2180.4	1973.2
	3024	2339.7	969.5	1485.7	886.8	2949.5	2072
660.5	2978.5	1857.6	781.7	1120.1	1157.5	2776.2	1625
937.7	2600.8	1829.3	1090.4	1287.3	882.3	2045.1	1387
770.5		1453.2	983.4	1051.5	1400.3	1929.4	1309.2

## Sheet: One-way ANOVA _Fig. 3a
Data sets analyzed	A-H
ANOVA summary
F	24.09
P value	<0.0001
P value summary	****
Significant diff. among means (P < 0.05)?	Yes
R squared	0.7097
Brown-Forsythe test
F (DFn, DFd)	1.675 (7, 69)
P value	0.1297
P value summary	ns
Are SDs significantly different (P < 0.05)?	No
Bartlett's test
Bartlett's statistic (corrected)	12.65
P value	0.0812
P value summary	ns
Are SDs significantly different (P < 0.05)?	No
ANOVA table	SS	DF	MS	F (DFn, DFd)	P value
Treatment (between columns)	1455	7	207.9	F (7, 69) = 24.09	P<0.0001
Residual (within columns)	595.4	69	8.629
Total	2051	76
Data summary
Number of treatments (columns)	8
Number of values (total)	77

## Sheet: One-way ANOVA _Fig. 3b
Table Analyzed	Epididymal adipose weight
Data sets analyzed	A-H
ANOVA summary
F	36.7
P value	<0.0001
P value summary	****
Significant diff. among means (P < 0.05)?	Yes
R squared	0.7883
Brown-Forsythe test
F (DFn, DFd)	1.766 (7, 69)
P value	0.1082
P value summary	ns
Are SDs significantly different (P < 0.05)?	No
Bartlett's test
Bartlett's statistic (corrected)	37.71
P value	<0.0001
P value summary	****
Are SDs significantly different (P < 0.05)?	Yes
ANOVA table	SS	DF	MS	F (DFn, DFd)	P value
Treatment (between columns)	38125283	7	5446469	F (7, 69) = 36.70	P<0.0001
Residual (within columns)	10239113	69	148393
Total	48364396	76
Data summary
Number of treatments (columns)	8
Number of values (total)	77

## Sheet: Multiple comparisons_Fig. 3a
Number of families	1
Number of comparisons per family	28
Alpha	0.05
Tukey's multiple comparisons test	Mean Diff.	95.00% CI of diff.	Significant?	Summary	Adjusted P Value
ND vs. Vehicle	-14.39	-18.86 to -9.933	Yes	****	<0.0001	A-B
ND vs. T3 0.1 µmol	-10.81	-15.17 to -6.458	Yes	****	<0.0001	A-C
ND vs. T3 1 µmol	-6.225	-10.58 to -1.870	Yes	***	0.0008	A-D
ND vs. GC-1 0.1 µmol	-4.69	-9.046 to -0.3347	Yes	*	0.026	A-E
ND vs. GC-1 1 µmol	-4.755	-9.111 to -0.3997	Yes	*	0.0227	A-F
ND vs. ZTA-261 0.1 µmol	-12.95	-17.31 to -8.599	Yes	****	<0.0001	A-G
ND vs. ZTA-261 1 µmol	-6.951	-11.31 to -2.596	Yes	***	0.0001	A-H
Vehicle vs. T3 0.1 µmol	3.581	-0.6376 to 7.800	No	ns	0.1551	B-C
Vehicle vs. T3 1 µmol	8.169	3.950 to 12.39	Yes	****	<0.0001	B-D
Vehicle vs. GC-1 0.1 µmol	9.704	5.485 to 13.92	Yes	****	<0.0001	B-E
Vehicle vs. GC-1 1 µmol	9.639	5.420 to 13.86	Yes	****	<0.0001	B-F
Vehicle vs. ZTA-261 0.1 µmol	1.44	-2.779 to 5.659	No	ns	0.9614	B-G
Vehicle vs. ZTA-261 1 µmol	7.443	3.224 to 11.66	Yes	****	<0.0001	B-H
T3 0.1 µmol vs. T3 1 µmol	4.588	0.4815 to 8.694	Yes	*	0.018	C-D
T3 0.1 µmol vs. GC-1 0.1 µmol	6.123	2.017 to 10.23	Yes	***	0.0004	C-E
T3 0.1 µmol vs. GC-1 1 µmol	6.058	1.952 to 10.16	Yes	***	0.0005	C-F
T3 0.1 µmol vs. ZTA-261 0.1 µmol	-2.141	-6.247 to 1.965	No	ns	0.7309	C-G
T3 0.1 µmol vs. ZTA-261 1 µmol	3.862	-0.2445 to 7.968	No	ns	0.0802	C-H
T3 1 µmol vs. GC-1 0.1 µmol	1.535	-2.571 to 5.641	No	ns	0.9381	D-E
T3 1 µmol vs. GC-1 1 µmol	1.47	-2.636 to 5.576	No	ns	0.9505	D-F
T3 1 µmol vs. ZTA-261 0.1 µmol	-6.729	-10.84 to -2.623	Yes	****	<0.0001	D-G
T3 1 µmol vs. ZTA-261 1 µmol	-0.726	-4.832 to 3.380	No	ns	0.9993	D-H
GC-1 0.1 µmol vs. GC-1 1 µmol	-0.065	-4.171 to 4.041	No	ns	>0.9999	E-F
GC-1 0.1 µmol vs. ZTA-261 0.1 µmol	-8.264	-12.37 to -4.158	Yes	****	<0.0001	E-G
GC-1 0.1 µmol vs. ZTA-261 1 µmol	-2.261	-6.367 to 1.845	No	ns	0.6737	E-H
GC-1 1 µmol vs. ZTA-261 0.1 µmol	-8.199	-12.31 to -4.093	Yes	****	<0.0001	F-G
GC-1 1 µmol vs. ZTA-261 1 µmol	-2.196	-6.302 to 1.910	No	ns	0.7051	F-H
ZTA-261 0.1 µmol vs. ZTA-261 1 µmol	6.003	1.897 to 10.11	Yes	***	0.0005	G-H
Test details	Mean 1	Mean 2	Mean Diff.	SE of diff.	n1	n2	q	DF
ND vs. Vehicle	28.52	42.91	-14.39	1.427	8	9	14.26	69
ND vs. T3 0.1 µmol	28.52	39.33	-10.81	1.393	8	10	10.97	69
ND vs. T3 1 µmol	28.52	34.74	-6.225	1.393	8	10	6.318	69
ND vs. GC-1 0.1 µmol	28.52	33.21	-4.69	1.393	8	10	4.76	69
ND vs. GC-1 1 µmol	28.52	33.27	-4.755	1.393	8	10	4.826	69
ND vs. ZTA-261 0.1 µmol	28.52	41.47	-12.95	1.393	8	10	13.15	69
ND vs. ZTA-261 1 µmol	28.52	35.47	-6.951	1.393	8	10	7.055	69
Vehicle vs. T3 0.1 µmol	42.91	39.33	3.581	1.35	9	10	3.752	69
Vehicle vs. T3 1 µmol	42.91	34.74	8.169	1.35	9	10	8.56	69
Vehicle vs. GC-1 0.1 µmol	42.91	33.21	9.704	1.35	9	10	10.17	69
Vehicle vs. GC-1 1 µmol	42.91	33.27	9.639	1.35	9	10	10.1	69
Vehicle vs. ZTA-261 0.1 µmol	42.91	41.47	1.44	1.35	9	10	1.509	69
Vehicle vs. ZTA-261 1 µmol	42.91	35.47	7.443	1.35	9	10	7.799	69
T3 0.1 µmol vs. T3 1 µmol	39.33	34.74	4.588	1.314	10	10	4.939	69
T3 0.1 µmol vs. GC-1 0.1 µmol	39.33	33.21	6.123	1.314	10	10	6.591	69
T3 0.1 µmol vs. GC-1 1 µmol	39.33	33.27	6.058	1.314	10	10	6.521	69
T3 0.1 µmol vs. ZTA-261 0.1 µmol	39.33	41.47	-2.141	1.314	10	10	2.305	69
T3 0.1 µmol vs. ZTA-261 1 µmol	39.33	35.47	3.862	1.314	10	10	4.157	69
T3 1 µmol vs. GC-1 0.1 µmol	34.74	33.21	1.535	1.314	10	10	1.652	69
T3 1 µmol vs. GC-1 1 µmol	34.74	33.27	1.47	1.314	10	10	1.582	69
T3 1 µmol vs. ZTA-261 0.1 µmol	34.74	41.47	-6.729	1.314	10	10	7.244	69
T3 1 µmol vs. ZTA-261 1 µmol	34.74	35.47	-0.726	1.314	10	10	0.7815	69
GC-1 0.1 µmol vs. GC-1 1 µmol	33.21	33.27	-0.065	1.314	10	10	0.06997	69
GC-1 0.1 µmol vs. ZTA-261 0.1 µmol	33.21	41.47	-8.264	1.314	10	10	8.896	69
GC-1 0.1 µmol vs. ZTA-261 1 µmol	33.21	35.47	-2.261	1.314	10	10	2.434	69
GC-1 1 µmol vs. ZTA-261 0.1 µmol	33.27	41.47	-8.199	1.314	10	10	8.826	69
GC-1 1 µmol vs. ZTA-261 1 µmol	33.27	35.47	-2.196	1.314	10	10	2.364	69
ZTA-261 0.1 µmol vs. ZTA-261 1 µmol	41.47	35.47	6.003	1.314	10	10	6.462	69

## Sheet: Multiple comparisons_Fig. 3b
Number of families	1
Number of comparisons per family	28
Alpha	0.05
Tukey's multiple comparisons test	Mean Diff.	95.00% CI of diff.	Significant?	Summary	Adjusted P Value
ND vs. Vehicle	-2175	-2760 to -1590	Yes	****	<0.0001	A-B
ND vs. T3 0.1 µmol	-1079	-1650 to -508.1	Yes	****	<0.0001	A-C
ND vs. T3 1 µmol	-331.6	-902.8 to 239.6	No	ns	0.6125	A-D
ND vs. GC-1 0.1 µmol	-802.3	-1373 to -231.1	Yes	***	0.001	A-E
ND vs. GC-1 1 µmol	-410.1	-981.3 to 161.1	No	ns	0.3391	A-F
ND vs. ZTA-261 0.1 µmol	-1966	-2537 to -1395	Yes	****	<0.0001	A-G
ND vs. ZTA-261 1 µmol	-996	-1567 to -424.8	Yes	****	<0.0001	A-H
Vehicle vs. T3 0.1 µmol	1095	542.2 to 1649	Yes	****	<0.0001	B-C
Vehicle vs. T3 1 µmol	1843	1290 to 2396	Yes	****	<0.0001	B-D
Vehicle vs. GC-1 0.1 µmol	1372	819.1 to 1926	Yes	****	<0.0001	B-E
Vehicle vs. GC-1 1 µmol	1765	1211 to 2318	Yes	****	<0.0001	B-F
Vehicle vs. ZTA-261 0.1 µmol	208.4	-344.8 to 761.7	No	ns	0.9356	B-G
Vehicle vs. ZTA-261 1 µmol	1179	625.5 to 1732	Yes	****	<0.0001	B-H
T3 0.1 µmol vs. T3 1 µmol	747.7	209.2 to 1286	Yes	**	0.0012	C-D
T3 0.1 µmol vs. GC-1 0.1 µmol	277	-261.5 to 815.5	No	ns	0.7441	C-E
T3 0.1 µmol vs. GC-1 1 µmol	669.2	130.7 to 1208	Yes	**	0.0054	C-F
T3 0.1 µmol vs. ZTA-261 0.1 µmol	-887	-1426 to -348.5	Yes	****	<0.0001	C-G
T3 0.1 µmol vs. ZTA-261 1 µmol	83.3	-455.2 to 621.8	No	ns	0.9997	C-H
T3 1 µmol vs. GC-1 0.1 µmol	-470.7	-1009 to 67.78	No	ns	0.1304	D-E
T3 1 µmol vs. GC-1 1 µmol	-78.52	-617.0 to 460.0	No	ns	0.9998	D-F
T3 1 µmol vs. ZTA-261 0.1 µmol	-1635	-2173 to -1096	Yes	****	<0.0001	D-G
T3 1 µmol vs. ZTA-261 1 µmol	-664.4	-1203 to -125.9	Yes	**	0.0059	D-H
GC-1 0.1 µmol vs. GC-1 1 µmol	392.2	-146.3 to 930.7	No	ns	0.3213	E-F
GC-1 0.1 µmol vs. ZTA-261 0.1 µmol	-1164	-1702 to -625.5	Yes	****	<0.0001	E-G
GC-1 0.1 µmol vs. ZTA-261 1 µmol	-193.7	-732.2 to 344.8	No	ns	0.9493	E-H
GC-1 1 µmol vs. ZTA-261 0.1 µmol	-1556	-2095 to -1018	Yes	****	<0.0001	F-G
GC-1 1 µmol vs. ZTA-261 1 µmol	-585.9	-1124 to -47.36	Yes	*	0.0235	F-H
ZTA-261 0.1 µmol vs. ZTA-261 1 µmol	970.3	431.8 to 1509	Yes	****	<0.0001	G-H
Test details	Mean 1	Mean 2	Mean Diff.	SE of diff.	n1	n2	q	DF
ND vs. Vehicle	683.4	2858	-2175	187.2	8	9	16.43	69
ND vs. T3 0.1 µmol	683.4	1763	-1079	182.7	8	10	8.353	69
ND vs. T3 1 µmol	683.4	1015	-331.6	182.7	8	10	2.566	69
ND vs. GC-1 0.1 µmol	683.4	1486	-802.3	182.7	8	10	6.21	69
ND vs. GC-1 1 µmol	683.4	1093	-410.1	182.7	8	10	3.174	69
ND vs. ZTA-261 0.1 µmol	683.4	2650	-1966	182.7	8	10	15.22	69
ND vs. ZTA-261 1 µmol	683.4	1679	-996	182.7	8	10	7.708	69
Vehicle vs. T3 0.1 µmol	2858	1763	1095	177	9	10	8.753	69
Vehicle vs. T3 1 µmol	2858	1015	1843	177	9	10	14.73	69
Vehicle vs. GC-1 0.1 µmol	2858	1486	1372	177	9	10	10.97	69
Vehicle vs. GC-1 1 µmol	2858	1093	1765	177	9	10	14.1	69
Vehicle vs. ZTA-261 0.1 µmol	2858	2650	208.4	177	9	10	1.665	69
Vehicle vs. ZTA-261 1 µmol	2858	1679	1179	177	9	10	9.418	69
T3 0.1 µmol vs. T3 1 µmol	1763	1015	747.7	172.3	10	10	6.138	69
T3 0.1 µmol vs. GC-1 0.1 µmol	1763	1486	277	172.3	10	10	2.274	69
T3 0.1 µmol vs. GC-1 1 µmol	1763	1093	669.2	172.3	10	10	5.493	69
T3 0.1 µmol vs. ZTA-261 0.1 µmol	1763	2650	-887	172.3	10	10	7.281	69
T3 0.1 µmol vs. ZTA-261 1 µmol	1763	1679	83.3	172.3	10	10	0.6838	69
T3 1 µmol vs. GC-1 0.1 µmol	1015	1486	-470.7	172.3	10	10	3.864	69
T3 1 µmol vs. GC-1 1 µmol	1015	1093	-78.52	172.3	10	10	0.6446	69
T3 1 µmol vs. ZTA-261 0.1 µmol	1015	2650	-1635	172.3	10	10	13.42	69
T3 1 µmol vs. ZTA-261 1 µmol	1015	1679	-664.4	172.3	10	10	5.454	69
GC-1 0.1 µmol vs. GC-1 1 µmol	1486	1093	392.2	172.3	10	10	3.22	69
GC-1 0.1 µmol vs. ZTA-261 0.1 µmol	1486	2650	-1164	172.3	10	10	9.555	69
GC-1 0.1 µmol vs. ZTA-261 1 µmol	1486	1679	-193.7	172.3	10	10	1.59	69
GC-1 1 µmol vs. ZTA-261 0.1 µmol	1093	2650	-1556	172.3	10	10	12.77	69
GC-1 1 µmol vs. ZTA-261 1 µmol	1093	1679	-585.9	172.3	10	10	4.809	69
ZTA-261 0.1 µmol vs. ZTA-261 1 µmol	2650	1679	970.3	172.3	10	10	7.965	69
