# Supplementary material for: Synthesis and preclinical testing of a selective beta-subtype agonist of thyroid hormone receptor ZTA-261
Source: Commun Med (Lond). 2024 Aug 6;4:152. doi: 10.1038/s43856-024-00574-z (PMC11303563; doi:10.1038/s43856-024-00574-z)
Supplement: Supplementary file 6 — Supplementary Data 3 [file 43856_2024_574_MOESM6_ESM.xlsx]

## Sheet: Data_Fig. 4a
ND	Vehicle	T3 0.1 µmol	T3 1 µmol	GC-1 _x000D_0.1 µmol	GC-1 _x000D_1 µmol	ZTA-261 _x000D_0.1 µmol	ZTA-261 _x000D_1 µmol
158.542	268.958	130.625	94.792	114.792	101.042	171.875	148.125
157.708	268.125	129.792	93.958	113.958	100.208	171.042	147.292
180.958	278.042	168.458	110.125	112.208	100.542	164.292	139.708
195	207.5	110	81.667	91.25	101.667	178.75	132.5
180.208	219.792	105.208	92.708	101.875	117.708	197.208	117.5
	218.958	104.375	91.875	101.042	116.875	153.333	94.583
191.75	312.208	153.458	83.875	98.458	87.208	201.333	113
210.5	267.167	158.333	78.333	76.25	114.667	170.917	100.083
160.708	209.875	124.25	92.5833	108.417	103	174.042	106.125
		113.833	95.917	114.042	123.208	146.958	141.958

## Sheet: Data_Fig. 4b
ND	Vehicle	T3 0.1 µmol	T3 1 µmol	GC-1 _x000D_0.1 µmol	GC-1 _x000D_1 µmol	ZTA-261 _x000D_0.1 µmol	ZTA-261 _x000D_1 µmol
207.5	125.833	116.333	189.75	64.75	93.417	78.417	88.75
215	105.833	98	144.75	51.417	90.917	57.583	67.917
130.833	118.333	97.167	162.25	64.25	81.75	89.25	87.917
157.5	160	90.5	110.583	45.083	125.917	104.25	73.75
143.333	90	123.833	122.25	40.917	105.083	84.25	69.583
	112.167	87.167	108.917	64.25	72.583	78.417	82.083
122.5	107.167	118.833	100.583	120.083	61.75	81.75	85.417
108.333	119.667	79.667	109.75	47.583	89.25	76.25	52.917
89.167	103	70.5	118.917	67.583	100.917	92.083	53.75
		70.583	137.25	60.917	117.583	101.25	90.417

## Sheet: Data_Fig. 4c
ND	Vehicle	T3 0.1 µmol	T3 1 µmol	GC-1 _x000D_0.1 µmol	GC-1 _x000D_1 µmol	ZTA-261 _x000D_0.1 µmol	ZTA-261 _x000D_1 µmol
1.039	1.794	2.008	1.736	2.323	2.533	1.5	1.989
1.707	1.31	1.863	1.81	2.266	1.78	1.774	1.455
1.148	1.923	1.79	1.639	1.713	2.383	1.868	2.243
1.361	1.381	1.669	2.275	1.915	1.435	1.95	2.964
1.179	1.712	1.982	1.357	2.417	2.474	1.952	1.638
	1.466	1.713	1.87	2.05	2.396	2.23	2.096
1.689	1.611	2.139	1.773	2.041	2.183	1.273	1.799
1.088	1.298	2.033	2.656	1.641	1.533	1.046	1.509
0.856	1.566	1.708	2.479	1.677	1.874	1.758	2.006
		1.349	2.042	1.869	2.437	1.577	1.789

## Sheet: Data_Fig. 4d
ND	Vehicle	T3 0.1 µmol	T3 1 µmol	GC-1 _x000D_0.1 µmol	GC-1 _x000D_1 µmol	ZTA-261 _x000D_0.1 µmol	ZTA-261 _x000D_1 µmol
16.8888	137.794	79.1334	46.311	53.1111	42.7911	63.3181	42.0539
32.131	101.717	67.7133	49.2122	43.7729	37.2232	49.8516	16.1785
27.3325	117.136	90.2588	41.78	30.8738	76.8394	20.7717	40.6436
22.2075	44.9155	92.2087	52.6713	30.6856	41.2151	64.8183	52.714
48.7964	41.5893	71.4134	45.282	28.2214	27.0034	94.3693	27.8765
	53.1642	63.0804	45.1947	34.8729	47.7732	14.1693	37.8467
26.6142	66.8645	60.3626	45.2773	73.7669	49.1408	35.9958	37.8899
24.7964	42.616	49.2876	41.6349	24.1421	36.2948	25.0074	14.4037
27.6493	54.6625	52.5562	9.78853	24.9345	32.7305	14.2722	19.3673
		39.4201	53.2334	16.7281	46.4896	15.4952	11.1004

## Sheet: Data_Fig. 4e
ND	Vehicle	T3 0.1 µmol	T3 1 µmol	GC-1 _x000D_0.1 µmol	GC-1 _x000D_1 µmol	ZTA-261 _x000D_0.1 µmol	ZTA-261 _x000D_1 µmol
11	43	37.5	22.8	22.6	22.7	25.4	21.2
17.4	34.6	26.8	23	24.3	22.5	22.6	12.9
15.8	38.7	40.1	16.2	18.1	28.6	13.5	18.8
12	21.3	31.7	23.8	18.3	18.9	24.2	22.1
17	19.7	29	20.3	16.9	18.3	32.1	17.8
	25.1	30.5	22.1	17.5	21	12.4	18.3
14.3	25.4	26.3	24.2	26.9	19.5	16.5	19.7
12.4	18	26.9	22.3	14.6	17.5	15.3	13.1
11.2	75.1	30.7	22.7	17.3	17.4	12.7	15.5
		20.1	23.8	14	20.9	13.7	11.4

## Sheet: One-way ANOVA_Fig. 4a
Table Analyzed	Serum TC
Data sets analyzed	A-H
ANOVA summary
F	65.11
P value	<0.0001
P value summary	****
Significant diff. among means (P < 0.05)?	Yes
R squared	0.8685
Brown-Forsythe test
F (DFn, DFd)	3.514 (7, 69)
P value	0.0028
P value summary	**
Are SDs significantly different (P < 0.05)?	Yes
Bartlett's test
Bartlett's statistic (corrected)	24.23
P value	0.001
P value summary	**
Are SDs significantly different (P < 0.05)?	Yes
ANOVA table	SS	DF	MS	F (DFn, DFd)	P value
Treatment (between columns)	183554	7	26222	F (7, 69) = 65.11	P<0.0001
Residual (within columns)	27789	69	402.7
Total	211344	76
Data summary
Number of treatments (columns)	8
Number of values (total)	77

## Sheet: One-way ANOVA_Fig. 4b
Table Analyzed	Serum TG
Data sets analyzed	A-H
ANOVA summary
F	13.15
P value	<0.0001
P value summary	****
Significant diff. among means (P < 0.05)?	Yes
R squared	0.5716
Brown-Forsythe test
F (DFn, DFd)	2.041 (7, 69)
P value	0.062
P value summary	ns
Are SDs significantly different (P < 0.05)?	No
Bartlett's test
Bartlett's statistic (corrected)	18.48
P value	0.01
P value summary	**
Are SDs significantly different (P < 0.05)?	Yes
ANOVA table	SS	DF	MS	F (DFn, DFd)	P value
Treatment (between columns)	52084	7	7441	F (7, 69) = 13.15	P<0.0001
Residual (within columns)	39032	69	565.7
Total	91117	76
Data summary
Number of treatments (columns)	8
Number of values (total)	77

## Sheet: One-way ANOVA_Fig.4c
Table Analyzed	Liver TC
Data sets analyzed	A-H
ANOVA summary
F	5.827
P value	<0.0001
P value summary	****
Significant diff. among means (P < 0.05)?	Yes
R squared	0.3715
Brown-Forsythe test
F (DFn, DFd)	0.7386 (7, 69)
P value	0.6401
P value summary	ns
Are SDs significantly different (P < 0.05)?	No
Bartlett's test
Bartlett's statistic (corrected)	7.632
P value	0.3661
P value summary	ns
Are SDs significantly different (P < 0.05)?	No
ANOVA table	SS	DF	MS	F (DFn, DFd)	P value
Treatment (between columns)	4.741	7	0.6772	F (7, 69) = 5.827	P<0.0001
Residual (within columns)	8.02	69	0.1162
Total	12.76	76
Data summary
Number of treatments (columns)	8
Number of values (total)	77

## Sheet: One-way ANOVA_Fig. 4d
Table Analyzed	Liver TG
Data sets analyzed	A-H
ANOVA summary
F	6.187
P value	<0.0001
P value summary	****
Significant diff. among means (P < 0.05)?	Yes
R squared	0.3856
Brown-Forsythe test
F (DFn, DFd)	2.344 (7, 69)
P value	0.033
P value summary	*
Are SDs significantly different (P < 0.05)?	Yes
Bartlett's test
Bartlett's statistic (corrected)	22.79
P value	0.0019
P value summary	**
Are SDs significantly different (P < 0.05)?	Yes
ANOVA table	SS	DF	MS	F (DFn, DFd)	P value
Treatment (between columns)	17482	7	2497	F (7, 69) = 6.187	P<0.0001
Residual (within columns)	27853	69	403.7
Total	45334	76
Data summary
Number of treatments (columns)	8
Number of values (total)	77

## Sheet: One-way ANOVA_Fig. 4e
Table Analyzed	Total lipid
Data sets analyzed	A-H
ANOVA summary
F	7.307
P value	<0.0001
P value summary	****
Significant diff. among means (P < 0.05)?	Yes
R squared	0.4257
Brown-Forsythe test
F (DFn, DFd)	2.927 (7, 69)
P value	0.0097
P value summary	**
Are SDs significantly different (P < 0.05)?	Yes
Bartlett's test
Bartlett's statistic (corrected)	61.17
P value	<0.0001
P value summary	****
Are SDs significantly different (P < 0.05)?	Yes
ANOVA table	SS	DF	MS	F (DFn, DFd)	P value
Treatment (between columns)	2782	7	397.4	F (7, 69) = 7.307	P<0.0001
Residual (within columns)	3752	69	54.38
Total	6534	76
Data summary
Number of treatments (columns)	8
Number of values (total)	77

[truncated: 5 more sheets: Multiple comparisons_Fig. 4a, Multiple comparisons_Fig. 4b, Multiple comparisons_Fig. 4c, Multiple comparisons_Fig. 4d, Multiple comparisons_Fig. 4e]
