# Supplementary material for: Synthesis and preclinical testing of a selective beta-subtype agonist of thyroid hormone receptor ZTA-261
Source: Commun Med (Lond). 2024 Aug 6;4:152. doi: 10.1038/s43856-024-00574-z (PMC11303563; doi:10.1038/s43856-024-00574-z)
Supplement: Supplementary file 7 — Supplementary Data 4 [file 43856_2024_574_MOESM7_ESM.xlsx]

## Sheet: Data_Fig. 5b
ND	Vehicle	T3 0.1 mmol	T3 1 mmol	GC-1 0.1 mmol	GC-1 1 mmol	ZTA-261 0.1 mmol	ZTA-261 1 mmol
0.043918	7.66877	5.15695	3.66097	4.83381	1.67368	5.00542	0.594763
0.876221	4.14356	4.93725	4.16676	3.65819	1.02937	1.48389	0.000376
0.552633	5.28349	3.94473	2.31048	0.97515	4.67068	0.113802	0.720174
0.143524	2.87199	5.45738	2.45632	0.579178	2.97973	3.2949	0.122332
6.78363	6.5388	4.32421	2.27068	0.622344	0.325984	4.78591	0.396181
	4.63152	3.36336	1.06446	0.037297	1.56566	0.071736	0.03463
0.172622	4.63652	2.85808	0.308652	3.22464	4.11579	4.95132	0.036615
0.630174	2.36601	3.19737	1.2733	0.027303	0.988073	0.92765	0.000179
0.125347	2.75906	0.742888	0.388588	0.009144	0.398681	0.00044	0.000197
		0.613247	3.81378	0.001163	0.75662	0.003895	4.63e-05

## Sheet: Kruskal-Wallis test_Fig.5b 
Table Analyzed	Oil Red O
Kruskal-Wallis test
P value	<0.0001
Exact or approximate P value?	Approximate
P value summary	****
Do the medians vary signif. (P < 0.05)?	Yes
Number of groups	8
Kruskal-Wallis statistic	32.27
Data summary
Number of treatments (columns)	8
Number of values (total)	77

## Sheet: Multiple comparisons_Fig.5b
Number of families	1
Number of comparisons per family	28
Alpha	0.05
Dunn's multiple comparisons test	Mean rank diff.	Significant?	Summary	Adjusted P Value
ND vs. Vehicle	-33.11	No	ns	0.065	A-B
ND vs. T3 0.1 µmol	-26.3	No	ns	0.3696	A-C
ND vs. T3 1 µmol	-14.4	No	ns	>0.9999	A-D
ND vs. GC-1 0.1 µmol	-1.3	No	ns	>0.9999	A-E
ND vs. GC-1 1 µmol	-12.5	No	ns	>0.9999	A-F
ND vs. ZTA-261 0.1 µmol	-8.9	No	ns	>0.9999	A-G
ND vs. ZTA-261 1 µmol	16.2	No	ns	>0.9999	A-H
Vehicle vs. T3 0.1 µmol	6.811	No	ns	>0.9999	B-C
Vehicle vs. T3 1 µmol	18.71	No	ns	>0.9999	B-D
Vehicle vs. GC-1 0.1 µmol	31.81	No	ns	0.0552	B-E
Vehicle vs. GC-1 1 µmol	20.61	No	ns	>0.9999	B-F
Vehicle vs. ZTA-261 0.1 µmol	24.21	No	ns	0.5181	B-G
Vehicle vs. ZTA-261 1 µｼmol	49.31	Yes	****	<0.0001	B-H
T3 0.1 µmol vs. T3 1 µmol	11.9	No	ns	>0.9999	C-D
T3 0.1 µmol vs. GC-1 0.1 µmol	25	No	ns	0.349	C-E
T3 0.1 µmol vs. GC-1 1 µmol	13.8	No	ns	>0.9999	C-F
T3 0.1 µmol vs. ZTA-261 0.1 µmol	17.4	No	ns	>0.9999	C-G
T3 0.1 µmol vs. ZTA-261 1 µmol	42.5	Yes	***	0.0006	C-H
T3 1 µmol vs. GC-1 0.1 µｼmol	13.1	No	ns	>0.9999	D-E
T3 1 µmol vs. GC-1 1 µmol	1.9	No	ns	>0.9999	D-F
T3 1 µmol vs. ZTA-261 0.1 µmol	5.5	No	ns	>0.9999	D-G
T3 1 µmol vs. ZTA-261 1 µmol	30.6	No	ns	0.0623	D-H
GC-1 0.1 µmol vs. GC-1 1 µmol	-11.2	No	ns	>0.9999	E-F
GC-1 0.1 µmol vs. ZTA-261 0.1 µmol	-7.6	No	ns	>0.9999	E-G
GC-1 0.1 µmol vs. ZTA-261 1 µmol	17.5	No	ns	>0.9999	E-H
GC-1 1 µmol vs. ZTA-261 0.1 µmol	3.6	No	ns	>0.9999	F-G
GC-1 1 µmol vs. ZTA-261 1 µmol	28.7	No	ns	0.1155	F-H
ZTA-261 0.1 µmol vs. ZTA-261 1 µmol	25.1	No	ns	0.3392	G-H
Test details	Mean rank 1	Mean rank 2	Mean rank diff.	n1	n2	Z
ND vs. Vehicle	29	62.11	-33.11	8	9	3.046
ND vs. T3 0.1 µmol	29	55.3	-26.3	8	10	2.478
ND vs. T3 1 µmol	29	43.4	-14.4	8	10	1.357
ND vs. GC-1 0.1 µmol	29	30.3	-1.3	8	10	0.1225
ND vs. GC-1 1 µmol	29	41.5	-12.5	8	10	1.178
ND vs. ZTA-261 0.1 µmol	29	37.9	-8.9	8	10	0.8387
ND vs. ZTA-261 1 µmol	29	12.8	16.2	8	10	1.527
Vehicle vs. T3 0.1 µmol	62.11	55.3	6.811	9	10	0.6626
Vehicle vs. T3 1 µmol	62.11	43.4	18.71	9	10	1.82
Vehicle vs. GC-1 0.1 µmol	62.11	30.3	31.81	9	10	3.095
Vehicle vs. GC-1 1 µmol	62.11	41.5	20.61	9	10	2.005
Vehicle vs. ZTA-261 0.1 µmol	62.11	37.9	24.21	9	10	2.355
Vehicle vs. ZTA-261 1 µmol	62.11	12.8	49.31	9	10	4.797
T3 0.1 µmol vs. T3 1 µmol	55.3	43.4	11.9	10	10	1.189
T3 0.1 µmol vs. GC-1 0.1 µmol	55.3	30.3	25	10	10	2.499
T3 0.1 µmol vs. GC-1 1 µmol	55.3	41.5	13.8	10	10	1.379
T3 0.1 µmol vs. ZTA-261 0.1 µmol	55.3	37.9	17.4	10	10	1.739
T3 0.1 µmol vs. ZTA-261 1 µmol	55.3	12.8	42.5	10	10	4.248
T3 1 µmol vs. GC-1 0.1 µmol	43.4	30.3	13.1	10	10	1.309
T3 1 µmol vs. GC-1 1 µmol	43.4	41.5	1.9	10	10	0.1899
T3 1 µmol vs. ZTA-261 0.1 µmol	43.4	37.9	5.5	10	10	0.5497
T3 1 µmol vs. ZTA-261 1 µmol	43.4	12.8	30.6	10	10	3.058
GC-1 0.1 µmol vs. GC-1 1 µmol	30.3	41.5	-11.2	10	10	1.119
GC-1 0.1 µmol vs. ZTA-261 0.1 µmol	30.3	37.9	-7.6	10	10	0.7596
GC-1 0.1 µmol vs. ZTA-261 1 µmol	30.3	12.8	17.5	10	10	1.749
GC-1 1 µmol vs. ZTA-261 0.1 µmol	41.5	37.9	3.6	10	10	0.3598
GC-1 1 µmol vs. ZTA-261 1 µmol	41.5	12.8	28.7	10	10	2.869
ZTA-261 0.1 µmol vs. ZTA-261 1 µmol	37.9	12.8	25.1	10	10	2.509
