# Supplementary material for: Synthesis and preclinical testing of a selective beta-subtype agonist of thyroid hormone receptor ZTA-261
Source: Commun Med (Lond). 2024 Aug 6;4:152. doi: 10.1038/s43856-024-00574-z (PMC11303563; doi:10.1038/s43856-024-00574-z)
Supplement: Supplementary file 8 — Supplementary Data 5 [file 43856_2024_574_MOESM8_ESM.xlsx]

## Sheet: Dio1_Data
Vehicle	T3 1µmol	GC-1 1µmol	ZTA-261_x000D_1µmol
1.07023	3.89069	4.35411	3.71186
1.2085	4.46493	3.69158	3.24321
1.00785	3.76114	2.15884	4.34205
0.406301	2.00928	3.56566	3.76692
1.03848	5.09217	3.31364	2.33008
1.38622	4.04682	5.1441	3.71443
1.10474	3.35535	5.13142	5.33834
0.907513	3.35932	3.82899	2.34769
0.870172	3.17654	3.91908	0.867404
	2.59411	5.16815	3.4594

## Sheet: Me1_Data
Vehicle	T3 1µmol	GC-1_x000D_1µmol	ZTA-261_x000D_1µmol
0.767693	3.52426	3.44439	2.31988
1.83001	2.73507	1.38608	2.02612
0.5635	3.17347	2.54838	3.02273
1.46399	4.93498	5.3983	3.21341
1.43455	5.07461	2.08946	2.68829
1.16003	3.98424	4.68416	3.43559
0.678883	2.56383	5.25299	4.66408
0.811173	1.61821	1.62294	2.00852
0.290173	1.70876	3.34615	0.771294
	1.62691	4.72899	1.63561

## Sheet: Data_Thrsp
Vehicle	T3 1µmol	GC-1_x000D_1µmol	ZTA-261_x000D_1µmol
0.862199	1.15296	1.40692	1.52092
1.45685	1.56486	2.57852	1.18227
0.636572	1.27445	0.663748	1.37359
1.03444	1.19067	2.01916	1.7691
1.58702	0.890526	1.06606	1.94145
0.803709	1.33237	1.31503	1.75935
1.01706	1.01198	1.48383	2.35603
0.661886	1.53902	1.4847	1.25981
0.940261	1.36446	1.60416	1.16442
	0.61143	3.06629	1.99832

## Sheet: Data_Cyp7a1
Vehicle	T3 1µmol	GC-1_x000D_1µmol	ZTA-261_x000D_1µmol
0.727711	0.611587	0.738772	0.705144
0.710613	0.718365	0.635089	0.737668
0.328519	0.388001	0.339837	0.869943
0.548299	0.770409	0.80468	1.22492
1.06898	1.92562	1.12443	1.87479
1.68772	0.535876	1.4762	1.68795
1.73471	0.98224	1.00906	1.40685
1.65365	0.675614	1.96891	0.638113
0.53981	1.21078	1.39133	0.6001
	0.732182	1.24547	0.975497

## Sheet: Data_Ldlr
Vehicle	T3 1µmol	GC-1_x000D_1µmol	ZTA-261_x000D_1µmol
2.48264	1.18752	0.633423	1.34755
1.71157	1.19702	0.700246	1.36053
0.607297	0.843625	0.670212	2.26384
1.48112	2.27106	3.25712	2.66178
0.683404	0.562386	0.337157	1.05869
0.695407	0.0882867	1.53356	1.18296
0.578174	0.171699	1.67478	1.42196
0.547639	0.0780186	1.22343	0.428848
0.212746	0.290946		1.67173
	0.166135	2.19968	1.89109

## Sheet: Data_Srebp1c
Vehicle	T3 1µmol	GC-1_x000D_1µmol	ZTA-261_x000D_1µmol
0.845917	0.170384	0.0997811	0.368585
0.585389	0.132226	0.145847	0.269549
0.328312	0.0986382	0.0918954	0.507807
0.698118	0.322542	0.405682	0.585824
1.75878	0.534249	0.271917	0.292957
1.75891	0.085491	0.0551961	0.50566
1.36083	0.145477	0.0730908	0.123954
1.26928	0.060149	0.0816398	0.105367
0.394458	0.225468	0.0660163	0.052473
	0.18382	0.131769	0.19515

## Sheet: Data_Pnpla2
Vehicle	T3 1µmol	GC-1_x000D_1µmol	ZTA-261_x000D_1µmol
0.722328	1.99735	2.34347	7.77234
1.07403	2.67052	2.00894	2.01151
1.25388	3.06638	2.4714	5.63387
0.905209	2.60729	3.073	5.01749
1.61549	3.3336	2.96991	1.64858
1.07161	0.630785	1.25299	3.70465
1.04589	1.10765	2.34783	2.07719
1.08903	0.307832	2.54547	1.26754
0.222538	2.16498	1.79472	0.932678
	2.20971	3.16609	2.59124

## Sheet: Kruskal-Wallis test _Dio1
Table Analyzed	Data 1
Kruskal-Wallis test
P value	0.0002
Exact or approximate P value?	Approximate
P value summary	***
Do the medians vary signif. (P < 0.05)?	Yes
Number of groups	4
Kruskal-Wallis statistic	19.49
Data summary
Number of treatments (columns)	4
Number of values (total)	39

## Sheet: Kruskal-Wallis test_Me1
Table Analyzed	Data 1
Kruskal-Wallis test
P value	0.0005
Exact or approximate P value?	Approximate
P value summary	***
Do the medians vary signif. (P < 0.05)?	Yes
Number of groups	4
Kruskal-Wallis statistic	17.66
Data summary
Number of treatments (columns)	4
Number of values (total)	39

## Sheet: Kruskal-Wallis test_Thrsp
Table Analyzed	Data 1
Kruskal-Wallis test
P value	0.0066
Exact or approximate P value?	Approximate
P value summary	**
Do the medians vary signif. (P < 0.05)?	Yes
Number of groups	4
Kruskal-Wallis statistic	12.23
Data summary
Number of treatments (columns)	4
Number of values (total)	39

[truncated: 11 more sheets: Kruskal-Wallis test _Cyp7a1, Kruskal-Wallis test_Ldlr, Kruskal-Wallis test_Srebp1c, Kruskal-Wallis test_Pnpla2, Multiple comparisons_Dio1, Multiple comparisons_Me1, Multiple comparisons_Thrsp, Multiple comparisons_Cyp7a1, Multiple comparisons_Ldlr, Multiple comparisons_Srebp1c, Multiple comparisons_Pnpla2]
