# Supplementary material for: Synthesis and preclinical testing of a selective beta-subtype agonist of thyroid hormone receptor ZTA-261
Source: Commun Med (Lond). 2024 Aug 6;4:152. doi: 10.1038/s43856-024-00574-z (PMC11303563; doi:10.1038/s43856-024-00574-z)
Supplement: Supplementary file 9 — Supplementary Data 6 [file 43856_2024_574_MOESM9_ESM.xlsx]

## Sheet: Data_Fig.7a
ND	Vehicle	T3 0.1 µmol	T3 1 µmol	GC-1 _x000D_0.1 µmol	GC-1 _x000D_1 µmol	ZTA-261 _x000D_0.1 µmol	ZTA-261 _x000D_1 µmol
4.528	32.966	13.693	39.571	15.106	24.685	8.207	8.327
4.286	7.758	10.12	28.369	15.046	11.203	7.718	7.596
4.83	12.654	21.203	15.504	8.893	8.294	6.528	9.601
	9.692	15.452	19.748	11.097	18.246	9.431	12.863
5.22	7.164	10.066	16.365	18.553	56.508	12.922	9.311
5.106	7.054	10.248	11.502	19.737	24.565	7.155	13.948
	9.917	8.064	10.49	7.947	29.159	6.407	12.038
4.414	6.285	8.287	16.919	13.646	10.997	6.621	16.644
4.981	6.465	9.307	16.288	12.547	36.422	5.838	8.576
4.576		7.069	14.199	8.972	16.08	5.844	9.103

## Sheet: Data_Fig. 7b
ND	Vehicle	T3 0.1 µmol	T3 1 µmol	GC-1 _x000D_0.1 µmol	GC-1 _x000D_1 µmol	ZTA-261 _x000D_0.1 µmol	ZTA-261 _x000D_1 µmol
124.5	139.3	201.3	242.8	119.4	165.4	142.9	150.6
121.7	154.4	207	240.9	147.9	184.7	126.8	150.7
117.8	141.8	207.7	248	147.1	190.5	139.4	152.1
	139	177.2	235.1	139.3	186	134.1	152.8
124	118	174.8	236.2	138.4	143.5	147.6	145.4
122.8	130.4	208.7	236.6	134.5	192.2	135.4	154.6
	136.3	198.8	245.2	127.6	183.6	150.2	138.8
130.2	136.2	201.7	207.5	115.6	166.7	120.4	135
126.5	135.1	170.1	252.9	117.1	166	125.5	135.2
119.7		178.9	215.4	119.4	156.6	128.7	126.1

## Sheet: Data_Fig. 7c
ND	Vehicle	T3 0.1 µmol	T3 1 µmol	GC-1 _x000D_0.1 µmol	GC-1 _x000D_1 µmol	ZTA-261 _x000D_0.1 µmol	ZTA-261 _x000D_1 µmol
10.5414	12.6143	16.5713	17.0025	14.299	13.899	11.4055	12.41
12.8371	12.0734	15.9268	17.5129	13.814	14.7581	11.1301	12.0185
12.4472	12.5346	18.6583	17.1621	13.7046	13.4508	11.9423	12.8514
10.2709	11.1464	15.5129	17.2442	13.0505	14.0895	11.9907	11.9471
11.6299	10.2776	16.2708	16.7544	12.3787	14.3292	12.4833	13.2394
11.4943	9.01002	15.6558	17.7441	11.8351	15.0877	12.1061	12.2836
12.4389	8.06184	15.3166	17.8475	12.7956	13.9492	13.5905	12.7848
12.0123	11.1052	15.8066	18.3583	11.6533	14.6594	11.9852	12.0147
	11.9777		18.2521	13.7039	14.9351	12.1667	12.4259
			17.6137	12.4634	16.4458	12.7952	11.3636

## Sheet: One-way ANOVA__Fig.7a
Table Analyzed	Serum ALT
Data sets analyzed	A-H
ANOVA summary
F	6.581
P value	<0.0001
P value summary	****
Significant diff. among means (P < 0.05)?	Yes
R squared	0.4003
Brown-Forsythe test
F (DFn, DFd)	3.326 (7, 69)
P value	0.0041
P value summary	**
Are SDs significantly different (P < 0.05)?	Yes
Bartlett's test
Bartlett's statistic (corrected)	78.55
P value	<0.0001
P value summary	****
Are SDs significantly different (P < 0.05)?	Yes
ANOVA table	SS	DF	MS	F (DFn, DFd)	P value
Treatment (between columns)	2412	7	344.5	F (7, 69) = 6.581	P<0.0001
Residual (within columns)	3612	69	52.35
Total	6024	76
Data summary
Number of treatments (columns)	8
Number of values (total)	77

## Sheet: One-way ANOVA _Fig. 7c
Table Analyzed	cardiac width
Data sets analyzed	A-H
ANOVA summary
F	58.94
P value	<0.0001
P value summary	****
Significant diff. among means (P < 0.05)?	Yes
R squared	0.8603
Brown-Forsythe test
F (DFn, DFd)	1.758 (7, 67)
P value	0.1106
P value summary	ns
Are SDs significantly different (P < 0.05)?	No
Bartlett's test
Bartlett's statistic (corrected)	15.97
P value	0.0254
P value summary	*
Are SDs significantly different (P < 0.05)?	Yes
ANOVA table	SS	DF	MS	F (DFn, DFd)	P value
Treatment (between columns)	351.1	7	50.15	F (7, 67) = 58.94	P<0.0001
Residual (within columns)	57.01	67	0.8509
Total	408.1	74
Data summary
Number of treatments (columns)	8
Number of values (total)	75

## Sheet: One-way ANOVA_Fig. 7b
Table Analyzed	Heart weight
Data sets analyzed	A-H
ANOVA summary
F	98.7
P value	<0.0001
P value summary	****
Significant diff. among means (P < 0.05)?	Yes
R squared	0.9092
Brown-Forsythe test
F (DFn, DFd)	2.107 (7, 69)
P value	0.0542
P value summary	ns
Are SDs significantly different (P < 0.05)?	No
Bartlett's test
Bartlett's statistic (corrected)	14.77
P value	0.0391
P value summary	*
Are SDs significantly different (P < 0.05)?	Yes
ANOVA table	SS	DF	MS	F (DFn, DFd)	P value
Treatment (between columns)	103253	7	14750	F (7, 69) = 98.70	P<0.0001
Residual (within columns)	10312	69	149.4
Total	113565	76
Data summary
Number of treatments (columns)	8
Number of values (total)	77

## Sheet: Multiple comparisons_Fig. 7a
Number of families	1
Number of comparisons per family	28
Alpha	0.05
Tukey's multiple comparisons test	Mean Diff.	95.00% CI of diff.	Significant?	Summary	Adjusted P Value
ND vs. Vehicle	-6.363	-17.35 to 4.626	No	ns	0.6156	A-B
ND vs. T3 0.1 µmol	-6.608	-17.34 to 4.120	No	ns	0.5387	A-C
ND vs. T3 1 µmol	-14.15	-24.88 to -3.425	Yes	**	0.0025	A-D
ND vs. GC-1 0.1 µmol	-8.412	-19.14 to 2.316	No	ns	0.2343	A-E
ND vs. GC-1 1 µmol	-18.87	-29.60 to -8.145	Yes	****	<0.0001	A-F
ND vs. ZTA-261 0.1 µmol	-2.924	-13.65 to 7.804	No	ns	0.9892	A-G
ND vs. ZTA-261 1 µmol	-6.058	-16.79 to 4.670	No	ns	0.6451	A-H
Vehicle vs. T3 0.1 µmol	-0.2448	-10.64 to 10.15	No	ns	>0.9999	B-C
Vehicle vs. T3 1 µmol	-7.789	-18.18 to 2.602	No	ns	0.2861	B-D
Vehicle vs. GC-1 0.1 µmol	-2.048	-12.44 to 8.343	No	ns	0.9985	B-E
Vehicle vs. GC-1 1 µmol	-12.51	-22.90 to -2.118	Yes	**	0.008	B-F
Vehicle vs. ZTA-261 0.1 µmol	3.439	-6.953 to 13.83	No	ns	0.9674	B-G
Vehicle vs. ZTA-261 1 µmol	0.3054	-10.09 to 10.70	No	ns	>0.9999	B-H
T3 0.1 µmol vs. T3 1 µmol	-7.545	-17.66 to 2.570	No	ns	0.292	C-D
T3 0.1 µmol vs. GC-1 0.1 µmol	-1.804	-11.92 to 8.311	No	ns	0.9992	C-E
T3 0.1 µmol vs. GC-1 1 µmol	-12.27	-22.38 to -2.150	Yes	**	0.0073	C-F
T3 0.1 µmol vs. ZTA-261 0.1 µmol	3.684	-6.431 to 13.80	No	ns	0.9458	C-G
T3 0.1 µmol vs. ZTA-261 1 µmol	0.5502	-9.564 to 10.66	No	ns	>0.9999	C-H
T3 1 µmol vs. GC-1 0.1 µmol	5.741	-4.373 to 15.86	No	ns	0.6392	D-E
T3 1 µmol vs. GC-1 1 µmol	-4.72	-14.83 to 5.394	No	ns	0.8261	D-F
T3 1 µmol vs. ZTA-261 0.1 µmol	11.23	1.114 to 21.34	Yes	*	0.0193	D-G
T3 1 µmol vs. ZTA-261 1 µmol	8.095	-2.020 to 18.21	No	ns	0.2122	D-H
GC-1 0.1 µmol vs. GC-1 1 µmol	-10.46	-20.58 to -0.3469	Yes	*	0.0375	E-F
GC-1 0.1 µmol vs. ZTA-261 0.1 µmol	5.487	-4.627 to 15.60	No	ns	0.6899	E-G
GC-1 0.1 µmol vs. ZTA-261 1 µmol	2.354	-7.761 to 12.47	No	ns	0.9959	E-H
GC-1 1 µmol vs. ZTA-261 0.1 µmol	15.95	5.834 to 26.06	Yes	***	0.0001	F-G
GC-1 1 µmol vs. ZTA-261 1 µmol	12.82	2.701 to 22.93	Yes	**	0.0042	F-H
ZTA-261 0.1 µmol vs. ZTA-261 1 µmol	-3.134	-13.25 to 6.981	No	ns	0.9774	G-H
Test details	Mean 1	Mean 2	Mean Diff.	SE of diff.	n1	n2	q	DF
ND vs. Vehicle	4.743	11.11	-6.363	3.516	8	9	2.56	69
ND vs. T3 0.1 µmol	4.743	11.35	-6.608	3.432	8	10	2.723	69
ND vs. T3 1 µmol	4.743	18.9	-14.15	3.432	8	10	5.832	69
ND vs. GC-1 0.1 µmol	4.743	13.15	-8.412	3.432	8	10	3.466	69
ND vs. GC-1 1 µmol	4.743	23.62	-18.87	3.432	8	10	7.777	69
ND vs. ZTA-261 0.1 µmol	4.743	7.667	-2.924	3.432	8	10	1.205	69
ND vs. ZTA-261 1 µmol	4.743	10.8	-6.058	3.432	8	10	2.496	69
Vehicle vs. T3 0.1 µmol	11.11	11.35	-0.2448	3.324	9	10	0.1041	69
Vehicle vs. T3 1 µmol	11.11	18.9	-7.789	3.324	9	10	3.314	69
Vehicle vs. GC-1 0.1 µmol	11.11	13.15	-2.048	3.324	9	10	0.8713	69
Vehicle vs. GC-1 1 µmol	11.11	23.62	-12.51	3.324	9	10	5.322	69
Vehicle vs. ZTA-261 0.1 µmol	11.11	7.667	3.439	3.324	9	10	1.463	69
Vehicle vs. ZTA-261 1 µmol	11.11	10.8	0.3054	3.324	9	10	0.1299	69
T3 0.1 µmol vs. T3 1 µmol	11.35	18.9	-7.545	3.236	10	10	3.297	69
T3 0.1 µmol vs. GC-1 0.1 µmol	11.35	13.15	-1.804	3.236	10	10	0.7882	69
T3 0.1 µmol vs. GC-1 1 µmol	11.35	23.62	-12.27	3.236	10	10	5.36	69
T3 0.1 µmol vs. ZTA-261 0.1 µmol	11.35	7.667	3.684	3.236	10	10	1.61	69
T3 0.1 µmol vs. ZTA-261 1 µmol	11.35	10.8	0.5502	3.236	10	10	0.2405	69
T3 1 µmol vs. GC-1 0.1 µmol	18.9	13.15	5.741	3.236	10	10	2.509	69
T3 1 µmol vs. GC-1 1 µmol	18.9	23.62	-4.72	3.236	10	10	2.063	69
T3 1 µmol vs. ZTA-261 0.1 µmol	18.9	7.667	11.23	3.236	10	10	4.907	69
T3 1 µmol vs. ZTA-261 1 µmol	18.9	10.8	8.095	3.236	10	10	3.538	69
GC-1 0.1 µmol vs. GC-1 1 µmol	13.15	23.62	-10.46	3.236	10	10	4.572	69
GC-1 0.1 µmol vs. ZTA-261 0.1 µmol	13.15	7.667	5.487	3.236	10	10	2.398	69
GC-1 0.1 µmol vs. ZTA-261 1 µmol	13.15	10.8	2.354	3.236	10	10	1.029	69
GC-1 1 µmol vs. ZTA-261 0.1 µmol	23.62	7.667	15.95	3.236	10	10	6.97	69
GC-1 1 µmol vs. ZTA-261 1 µmol	23.62	10.8	12.82	3.236	10	10	5.601	69
ZTA-261 0.1 µmol vs. ZTA-261 1 µmol	7.667	10.8	-3.134	3.236	10	10	1.37	69

## Sheet: Multiple comparisons_Fig. 7b
Number of families	1
Number of comparisons per family	28
Alpha	0.05
Tukey's multiple comparisons test	Mean Diff.	95.00% CI of diff.	Significant?	Summary	Adjusted P Value
ND vs. Vehicle	-13.32	-31.89 to 5.246	No	ns	0.3401	A-B
ND vs. T3 0.1 µmol	-69.22	-87.35 to -51.09	Yes	****	<0.0001	A-C
ND vs. T3 1 µmol	-112.7	-130.8 to -94.53	Yes	****	<0.0001	A-D
ND vs. GC-1 0.1 µmol	-7.23	-25.36 to 10.90	No	ns	0.9146	A-E
ND vs. GC-1 1 µmol	-50.12	-68.25 to -31.99	Yes	****	<0.0001	A-F
ND vs. ZTA-261 0.1 µmol	-11.7	-29.83 to 6.426	No	ns	0.4779	A-G
ND vs. ZTA-261 1 µmol	-20.73	-38.86 to -2.604	Yes	*	0.0141	A-H
Vehicle vs. T3 0.1 µmol	-55.9	-73.46 to -38.34	Yes	****	<0.0001	B-C
Vehicle vs. T3 1 µmol	-99.34	-116.9 to -81.78	Yes	****	<0.0001	B-D
Vehicle vs. GC-1 0.1 µmol	6.092	-11.47 to 23.65	No	ns	0.958	B-E
Vehicle vs. GC-1 1 µmol	-36.8	-54.36 to -19.24	Yes	****	<0.0001	B-F
Vehicle vs. ZTA-261 0.1 µmol	1.622	-15.94 to 19.18	No	ns	>0.9999	B-G
Vehicle vs. ZTA-261 1 µmol	-7.408	-24.97 to 10.15	No	ns	0.8886	B-H
T3 0.1 µmol vs. T3 1 µmol	-43.44	-60.53 to -26.35	Yes	****	<0.0001	C-D
T3 0.1 µmol vs. GC-1 0.1 µmol	61.99	44.90 to 79.08	Yes	****	<0.0001	C-E
T3 0.1 µmol vs. GC-1 1 µmol	19.1	2.011 to 36.19	Yes	*	0.018	C-F
T3 0.1 µmol vs. ZTA-261 0.1 µmol	57.52	40.43 to 74.61	Yes	****	<0.0001	C-G
T3 0.1 µmol vs. ZTA-261 1 µmol	48.49	31.40 to 65.58	Yes	****	<0.0001	C-H
T3 1 µmol vs. GC-1 0.1 µmol	105.4	88.34 to 122.5	Yes	****	<0.0001	D-E
T3 1 µmol vs. GC-1 1 µmol	62.54	45.45 to 79.63	Yes	****	<0.0001	D-F
T3 1 µmol vs. ZTA-261 0.1 µmol	101	83.87 to 118.0	Yes	****	<0.0001	D-G
T3 1 µmol vs. ZTA-261 1 µmol	91.93	74.84 to 109.0	Yes	****	<0.0001	D-H
GC-1 0.1 µmol vs. GC-1 1 µmol	-42.89	-59.98 to -25.80	Yes	****	<0.0001	E-F
GC-1 0.1 µmol vs. ZTA-261 0.1 µmol	-4.47	-21.56 to 12.62	No	ns	0.9915	E-G
GC-1 0.1 µmol vs. ZTA-261 1 µmol	-13.5	-30.59 to 3.589	No	ns	0.2261	E-H
GC-1 1 µmol vs. ZTA-261 0.1 µmol	38.42	21.33 to 55.51	Yes	****	<0.0001	F-G
GC-1 1 µmol vs. ZTA-261 1 µmol	29.39	12.30 to 46.48	Yes	****	<0.0001	F-H
ZTA-261 0.1 µmol vs. ZTA-261 1 µmol	-9.03	-26.12 to 8.059	No	ns	0.7174	G-H
Test details	Mean 1	Mean 2	Mean Diff.	SE of diff.	n1	n2	q	DF
ND vs. Vehicle	123.4	136.7	-13.32	5.94	8	9	3.172	69
ND vs. T3 0.1 µmol	123.4	192.6	-69.22	5.799	8	10	16.88	69
ND vs. T3 1 µmol	123.4	236.1	-112.7	5.799	8	10	27.48	69
ND vs. GC-1 0.1 µmol	123.4	130.6	-7.23	5.799	8	10	1.763	69
ND vs. GC-1 1 µmol	123.4	173.5	-50.12	5.799	8	10	12.22	69
ND vs. ZTA-261 0.1 µmol	123.4	135.1	-11.7	5.799	8	10	2.853	69
ND vs. ZTA-261 1 µmol	123.4	144.1	-20.73	5.799	8	10	5.056	69
Vehicle vs. T3 0.1 µmol	136.7	192.6	-55.9	5.617	9	10	14.07	69
Vehicle vs. T3 1 µmol	136.7	236.1	-99.34	5.617	9	10	25.01	69
Vehicle vs. GC-1 0.1 µmol	136.7	130.6	6.092	5.617	9	10	1.534	69
Vehicle vs. GC-1 1 µmol	136.7	173.5	-36.8	5.617	9	10	9.265	69
Vehicle vs. ZTA-261 0.1 µmol	136.7	135.1	1.622	5.617	9	10	0.4084	69
Vehicle vs. ZTA-261 1 µmol	136.7	144.1	-7.408	5.617	9	10	1.865	69
T3 0.1 µmol vs. T3 1 µmol	192.6	236.1	-43.44	5.467	10	10	11.24	69
T3 0.1 µmol vs. GC-1 0.1 µmol	192.6	130.6	61.99	5.467	10	10	16.04	69
T3 0.1 µmol vs. GC-1 1 µmol	192.6	173.5	19.1	5.467	10	10	4.941	69
T3 0.1 µmol vs. ZTA-261 0.1 µmol	192.6	135.1	57.52	5.467	10	10	14.88	69
T3 0.1 µmol vs. ZTA-261 1 µmol	192.6	144.1	48.49	5.467	10	10	12.54	69
T3 1 µmol vs. GC-1 0.1 µmol	236.1	130.6	105.4	5.467	10	10	27.27	69
T3 1 µmol vs. GC-1 1 µmol	236.1	173.5	62.54	5.467	10	10	16.18	69
T3 1 µmol vs. ZTA-261 0.1 µmol	236.1	135.1	101	5.467	10	10	26.12	69
T3 1 µmol vs. ZTA-261 1 µmol	236.1	144.1	91.93	5.467	10	10	23.78	69
GC-1 0.1 µmol vs. GC-1 1 µmol	130.6	173.5	-42.89	5.467	10	10	11.09	69
GC-1 0.1 µmol vs. ZTA-261 0.1 µmol	130.6	135.1	-4.47	5.467	10	10	1.156	69
GC-1 0.1 µmol vs. ZTA-261 1 µmol	130.6	144.1	-13.5	5.467	10	10	3.492	69
GC-1 1 µmol vs. ZTA-261 0.1 µmol	173.5	135.1	38.42	5.467	10	10	9.938	69
GC-1 1 µmol vs. ZTA-261 1 µmol	173.5	144.1	29.39	5.467	10	10	7.602	69
ZTA-261 0.1 µmol vs. ZTA-261 1 µmol	135.1	144.1	-9.03	5.467	10	10	2.336	69

## Sheet: Multiple comparisons_Fig. 7c
Number of families	1
Number of comparisons per family	28
Alpha	0.05
Tukey's multiple comparisons test	Mean Diff.	95.00% CI of diff.	Significant?	Summary	Adjusted P Value
ND vs. Vehicle	0.7311	-0.6713 to 2.133	No	ns	0.73	A-B
ND vs. T3 0.1 µmol	-4.506	-5.949 to -3.063	Yes	****	<0.0001	A-C
ND vs. T3 1 µmol	-5.84	-7.209 to -4.471	Yes	****	<0.0001	A-D
ND vs. GC-1 0.1 µmol	-1.261	-2.630 to 0.1082	No	ns	0.0928	A-E
ND vs. GC-1 1 µmol	-2.851	-4.220 to -1.482	Yes	****	<0.0001	A-F
ND vs. ZTA-261 0.1 µmol	-0.4506	-1.820 to 0.9184	No	ns	0.9682	A-G
ND vs. ZTA-261 1 µmol	-0.6249	-1.994 to 0.7441	No	ns	0.841	A-H
Vehicle vs. T3 0.1 µmol	-5.237	-6.639 to -3.835	Yes	****	<0.0001	B-C
Vehicle vs. T3 1 µmol	-6.571	-7.897 to -5.245	Yes	****	<0.0001	B-D
Vehicle vs. GC-1 0.1 µmol	-1.992	-3.318 to -0.6659	Yes	***	0.0003	B-E
Vehicle vs. GC-1 1 µmol	-3.582	-4.909 to -2.256	Yes	****	<0.0001	B-F
Vehicle vs. ZTA-261 0.1 µmol	-1.182	-2.508 to 0.1444	No	ns	0.1155	B-G
Vehicle vs. ZTA-261 1 µmol	-1.356	-2.682 to -0.02995	Yes	*	0.0415	B-H
T3 0.1 µmol vs. T3 1 µmol	-1.334	-2.703 to 0.03469	No	ns	0.0614	C-D
T3 0.1 µmol vs. GC-1 0.1 µmol	3.245	1.876 to 4.614	Yes	****	<0.0001	C-E
T3 0.1 µmol vs. GC-1 1 µmol	1.655	0.2856 to 3.023	Yes	**	0.0076	C-F
T3 0.1 µmol vs. ZTA-261 0.1 µmol	4.055	2.686 to 5.424	Yes	****	<0.0001	C-G
T3 0.1 µmol vs. ZTA-261 1 µmol	3.881	2.512 to 5.250	Yes	****	<0.0001	C-H
T3 1 µmol vs. GC-1 0.1 µmol	4.579	3.289 to 5.870	Yes	****	<0.0001	D-E
T3 1 µmol vs. GC-1 1 µmol	2.989	1.698 to 4.279	Yes	****	<0.0001	D-F
T3 1 µmol vs. ZTA-261 0.1 µmol	5.39	4.099 to 6.680	Yes	****	<0.0001	D-G
T3 1 µmol vs. ZTA-261 1 µmol	5.215	3.925 to 6.506	Yes	****	<0.0001	D-H
GC-1 0.1 µmol vs. GC-1 1 µmol	-1.591	-2.881 to -0.2999	Yes	**	0.006	E-F
GC-1 0.1 µmol vs. ZTA-261 0.1 µmol	0.8103	-0.4804 to 2.101	No	ns	0.5132	E-G
GC-1 0.1 µmol vs. ZTA-261 1 µmol	0.6359	-0.6548 to 1.927	No	ns	0.7822	E-H
GC-1 1 µmol vs. ZTA-261 0.1 µmol	2.401	1.110 to 3.691	Yes	****	<0.0001	F-G
GC-1 1 µmol vs. ZTA-261 1 µmol	2.226	0.9358 to 3.517	Yes	****	<0.0001	F-H
ZTA-261 0.1 µmol vs. ZTA-261 1 µmol	-0.1743	-1.465 to 1.116	No	ns	0.9999	G-H
Test details	Mean 1	Mean 2	Mean Diff.	SE of diff.	n1	n2	q	DF
ND vs. Vehicle	11.71	10.98	0.7311	0.4482	8	9	2.307	67
ND vs. T3 0.1 µmol	11.71	16.21	-4.506	0.4612	8	8	13.82	67
ND vs. T3 1 µmol	11.71	17.55	-5.84	0.4376	8	10	18.88	67
ND vs. GC-1 0.1 µmol	11.71	12.97	-1.261	0.4376	8	10	4.075	67
ND vs. GC-1 1 µmol	11.71	14.56	-2.851	0.4376	8	10	9.216	67
ND vs. ZTA-261 0.1 µmol	11.71	12.16	-0.4506	0.4376	8	10	1.456	67
ND vs. ZTA-261 1 µmol	11.71	12.33	-0.6249	0.4376	8	10	2.02	67
Vehicle vs. T3 0.1 µmol	10.98	16.21	-5.237	0.4482	9	8	16.52	67
Vehicle vs. T3 1 µmol	10.98	17.55	-6.571	0.4238	9	10	21.93	67
Vehicle vs. GC-1 0.1 µmol	10.98	12.97	-1.992	0.4238	9	10	6.647	67
Vehicle vs. GC-1 1 µmol	10.98	14.56	-3.582	0.4238	9	10	11.95	67
Vehicle vs. ZTA-261 0.1 µmol	10.98	12.16	-1.182	0.4238	9	10	3.943	67
Vehicle vs. ZTA-261 1 µmol	10.98	12.33	-1.356	0.4238	9	10	4.525	67
T3 0.1 µmol vs. T3 1 µmol	16.21	17.55	-1.334	0.4376	8	10	4.313	67
T3 0.1 µmol vs. GC-1 0.1 µmol	16.21	12.97	3.245	0.4376	8	10	10.49	67
T3 0.1 µmol vs. GC-1 1 µmol	16.21	14.56	1.655	0.4376	8	10	5.348	67
T3 0.1 µmol vs. ZTA-261 0.1 µmol	16.21	12.16	4.055	0.4376	8	10	13.11	67
T3 0.1 µmol vs. ZTA-261 1 µmol	16.21	12.33	3.881	0.4376	8	10	12.54	67
T3 1 µmol vs. GC-1 0.1 µmol	17.55	12.97	4.579	0.4125	10	10	15.7	67
T3 1 µmol vs. GC-1 1 µmol	17.55	14.56	2.989	0.4125	10	10	10.25	67
T3 1 µmol vs. ZTA-261 0.1 µmol	17.55	12.16	5.39	0.4125	10	10	18.48	67
T3 1 µmol vs. ZTA-261 1 µmol	17.55	12.33	5.215	0.4125	10	10	17.88	67
GC-1 0.1 µmol vs. GC-1 1 µmol	12.97	14.56	-1.591	0.4125	10	10	5.453	67
GC-1 0.1 µmol vs. ZTA-261 0.1 µmol	12.97	12.16	0.8103	0.4125	10	10	2.778	67
GC-1 0.1 µmol vs. ZTA-261 1 µmol	12.97	12.33	0.6359	0.4125	10	10	2.18	67
GC-1 1 µmol vs. ZTA-261 0.1 µmol	14.56	12.16	2.401	0.4125	10	10	8.23	67
GC-1 1 µmol vs. ZTA-261 1 µmol	14.56	12.33	2.226	0.4125	10	10	7.633	67
ZTA-261 0.1 µmol vs. ZTA-261 1 µmol	12.16	12.33	-0.1743	0.4125	10	10	0.5976	67
