# Supplementary material for: Synthesis and preclinical testing of a selective beta-subtype agonist of thyroid hormone receptor ZTA-261
Source: Commun Med (Lond). 2024 Aug 6;4:152. doi: 10.1038/s43856-024-00574-z (PMC11303563; doi:10.1038/s43856-024-00574-z)
Supplement: Supplementary file 10 — Supplementary Data 7 [file 43856_2024_574_MOESM10_ESM.xlsx]

## Sheet: Data_Fig. 8b
Vehicle	T3 1 µmol	GC-1_x000D_1µmol	ZTA-261_x000D_1µmol
13.9	5.57	6.53	7.67
8.19	3.21	5.8	10.8
12.8	4.47	7.47	9.66
9.96	4.81	5.51	8.38
13.2	4.68	6.4	8.52

## Sheet: Data_Fig. 8c
Vehicle	T3 1µmol	GC-1_x000D_1µmol	ZTA-261_x000D_1µmol
2.02314	1.07179	1.05568	1.50304
1.38306	0.658943	0.963741	1.65073
2.0158	0.769462	1.44319	1.62723
1.63642	0.932659	1.02941	1.39196
1.97384	0.884069	1.25296	1.4688

## Sheet: Data_Fig. 8d
Vehicle	T3 1µmol	GC-1_x000D_1µmol	ZTA-261_x000D_1µmol
111.817	178.86	152.457	144.576
151.559	195.8	165.596	134.979
114.749	174.294	137.009	127.982
138.027	192.134	161.944	141.108
118.115	200.525	140.19	140.242

## Sheet: Data_Fig. 8e
Vehicle	T3 1µmol	GC-1_x000D_1µmol	ZTA-261_x000D_1µmol
51.5562	45.9134	54.3977	44.6584
48.5025	47.533	50.2356	52.9962
50.015	57.344	46.5916	47.9883
49.7086	47.1739	52.1668	50.3239
52.6822	51.7284	45.343	48.7189

## Sheet: Data_Fig. 8F
Vehicle	T3 1µmol	GC-1_x000D_1µmol	ZTA-261_x000D_1µmol
200.106	32.9969	35.0718	61.0702
68.1057	15.5812	37.4738	79.6519
182.398	23.3259	54.8021	95.8401
72.7756	24.0654	27.0768	54.728
121.352	23.1533	73.4824	64.8757

## Sheet: One-way ANOVA_Fig. 8b
Table Analyzed	Data 1
Data sets analyzed	A-D
ANOVA summary
F	21.9
P value	<0.0001
P value summary	****
Significant diff. among means (P < 0.05)?	Yes
R squared	0.8041
Brown-Forsythe test
F (DFn, DFd)	1.367 (3, 16)
P value	0.2887
P value summary	ns
Are SDs significantly different (P < 0.05)?	No
Bartlett's test
Bartlett's statistic (corrected)	6.503
P value	0.0896
P value summary	ns
Are SDs significantly different (P < 0.05)?	No
ANOVA table	SS	DF	MS	F (DFn, DFd)	P value
Treatment (between columns)	143.2	3	47.75	F (3, 16) = 21.90	P<0.0001
Residual (within columns)	34.89	16	2.181
Total	178.1	19
Data summary
Number of treatments (columns)	4
Number of values (total)	20

## Sheet: One-way ANOVA _Fig. 8c
Table Analyzed	Data 1
Data sets analyzed	A-D
ANOVA summary
F	21.92
P value	<0.0001
P value summary	****
Significant diff. among means (P < 0.05)?	Yes
R squared	0.8043
Brown-Forsythe test
F (DFn, DFd)	0.5095 (3, 16)
P value	0.6814
P value summary	ns
Are SDs significantly different (P < 0.05)?	No
Bartlett's test
Bartlett's statistic (corrected)	3.395
P value	0.3346
P value summary	ns
Are SDs significantly different (P < 0.05)?	No
ANOVA table	SS	DF	MS	F (DFn, DFd)	P value
Treatment (between columns)	2.583	3	0.8611	F (3, 16) = 21.92	P<0.0001
Residual (within columns)	0.6285	16	0.03928
Total	3.212	19
Data summary
Number of treatments (columns)	4
Number of values (total)	20

## Sheet: One-way ANOVA_Fig. 8d
Table Analyzed	Data 1
Data sets analyzed	A-D
ANOVA summary
F	22.91
P value	<0.0001
P value summary	****
Significant diff. among means (P < 0.05)?	Yes
R squared	0.8112
Brown-Forsythe test
F (DFn, DFd)	0.7477 (3, 16)
P value	0.5394
P value summary	ns
Are SDs significantly different (P < 0.05)?	No
Bartlett's test
Bartlett's statistic (corrected)	3.128
P value	0.3724
P value summary	ns
Are SDs significantly different (P < 0.05)?	No
ANOVA table	SS	DF	MS	F (DFn, DFd)	P value
Treatment (between columns)	10755	3	3585	F (3, 16) = 22.91	P<0.0001
Residual (within columns)	2504	16	156.5
Total	13259	19
Data summary
Number of treatments (columns)	4
Number of values (total)	20

## Sheet: One-way ANOVA_Fig. 8f
Table Analyzed	Data 1
Data sets analyzed	A-D
ANOVA summary
F	9.434
P value	0.0008
P value summary	***
Significant diff. among means (P < 0.05)?	Yes
R squared	0.6388
Brown-Forsythe test
F (DFn, DFd)	6.343 (3, 16)
P value	0.0049
P value summary	**
Are SDs significantly different (P < 0.05)?	Yes
Bartlett's test
Bartlett's statistic (corrected)	16.9
P value	0.0007
P value summary	***
Are SDs significantly different (P < 0.05)?	Yes
ANOVA table	SS	DF	MS	F (DFn, DFd)	P value
Treatment (between columns)	30888	3	10296	F (3, 16) = 9.434	P=0.0008
Residual (within columns)	17463	16	1091
Total	48351	19
Data summary
Number of treatments (columns)	4
Number of values (total)	20

## Sheet: One-way ANOVA_Fig. 8e
Table Analyzed	Data 1
Data sets analyzed	A-D
ANOVA summary
F	0.1719
P value	0.9138
P value summary	ns
Significant diff. among means (P < 0.05)?	No
R squared	0.03122
Brown-Forsythe test
F (DFn, DFd)	0.6369 (3, 16)
P value	0.6021
P value summary	ns
Are SDs significantly different (P < 0.05)?	No
Bartlett's test
Bartlett's statistic (corrected)	3.583
P value	0.3102
P value summary	ns
Are SDs significantly different (P < 0.05)?	No
ANOVA table	SS	DF	MS	F (DFn, DFd)	P value
Treatment (between columns)	6.224	3	2.075	F (3, 16) = 0.1719	P=0.9138
Residual (within columns)	193.1	16	12.07
Total	199.4	19
Data summary
Number of treatments (columns)	4
Number of values (total)	20

[truncated: 5 more sheets: Multiple comparisons_Fig. 8b, Multiple comparisons_Fig.8c, Multiple comparisons_Fig. 8d, Multiple comparisons_Fig. 8e, Multiple comparisons_Fig. 8f]
