# Supplementary material for: Synthesis and preclinical testing of a selective beta-subtype agonist of thyroid hormone receptor ZTA-261
Source: Commun Med (Lond). 2024 Aug 6;4:152. doi: 10.1038/s43856-024-00574-z (PMC11303563; doi:10.1038/s43856-024-00574-z)
Supplement: Supplementary file 11 — Supplementary Data 8 [file 43856_2024_574_MOESM11_ESM.xlsx]

## Sheet: T3
Component Name	Curve Index		Weighting Index	Origin Index	Equation
T3	Linear		Equal	Ignore	Y = 0.000452693+0.000418215*X R^2 = 0.9938
Sample Name	Sample Type	Integ. Type	Area	ISTD Area	Area Ratio	Specified Amount	Calculated Amount	%Diff	%RSD-AMT	Peak Status	Level	Units	RT	Sample ID
T3 _0000pM	Std Bracket Sample	Method Settings	70021.4	1.70063e+08	0.000411738	1e-06	-0.0979274	-97928.4	0	Response Low	0	nM	7.25801	10
T3 _0313pM	Std Bracket Sample	Method Settings	86695	1.67279e+08	0.000518266	0.3125	0.156792	-0.498266	0		0.3125	nM	7.26347	10
T3 _0625pM	Std Bracket Sample	Method Settings	120032	1.78581e+08	0.000672145	0.625	0.524736	-0.160422	0		0.625	nM	7.2685	10
T3 _1250pM	Std Bracket Sample	Manual Integration	166719	1.68705e+08	0.000988232	1.25	1.28054	0.0244282	0		1.25	nM	7.27544	10
T3 _2500pM	Std Bracket Sample	Method Settings	189585	1.15295e+08	0.00164434	2.5	2.84937	0.139748	0		2.5	nM	7.26206	10
T3 _5000pM	Std Bracket Sample	Method Settings	345417	1.30592e+08	0.00264501	5	5.24209	0.0484182	0		5	nM	7.26451	10
T3 _7500pM	Std Bracket Sample	Method Settings	428301	1.23175e+08	0.00347718	7.5	7.2319	-0.0357463	0		7.5	nM	7.26009	10
Vehicle_1	Unknown Sample	Method Settings	103814	1.52379e+08	0.000681292	NA	0.546607	NA	NA		NA	nM	7.27435	10
Vehicle_2	Unknown Sample	Method Settings	164115	2.20082e+08	0.000745699	NA	0.700612	NA	NA		NA	nM	7.2585	10
Vehicle_3	Unknown Sample	Method Settings	186359	1.62533e+08	0.00114659	NA	1.65919	NA	NA		NA	nM	7.23565	10
Vehicle_4	Unknown Sample	Method Settings	95134	1.59664e+08	0.000595839	NA	0.34228	NA	NA		NA	nM	7.24354	10
Vehicle_5	Unknown Sample	Method Settings	199864	1.87638e+08	0.00106515	NA	1.46447	NA	NA		NA	nM	7.2406	10
Vehicle_6	Unknown Sample	Method Settings	250630	2.28571e+08	0.00109651	NA	1.53944	NA	NA		NA	nM	7.26148	10
Vehicle_7	Unknown Sample	Method Settings	282651	2.12871e+08	0.0013278	NA	2.09249	NA	NA		NA	nM	7.24699	10
Vehicle_8	Unknown Sample	Method Settings	312788	2.08021e+08	0.00150364	NA	2.51292	NA	NA		NA	nM	7.25014	10
Vehicle_9	Unknown Sample	Method Settings	222124	1.89353e+08	0.00117307	NA	1.7225	NA	NA		NA	nM	7.23331	10
T3 (1 umol/kg)_1	Unknown Sample	Method Settings	618402	1.39441e+08	0.00443487	NA	9.52185	NA	NA	Response High	NA	nM	7.27422	10
T3 (1 umol/kg)_2	Unknown Sample	Method Settings	952855	3.49492e+08	0.0027264	NA	5.4367	NA	NA		NA	nM	7.26614	10
T3 (1 umol/kg)_3	Unknown Sample	Method Settings	756303	1.94532e+08	0.0038878	NA	8.21375	NA	NA	Response High	NA	nM	7.26986	10
T3 (1 umol/kg)_4	Unknown Sample	Method Settings	1.07999e+06	2.11026e+08	0.0051178	NA	11.1548	NA	NA	Response High	NA	nM	7.25648	10
T3 (1 umol/kg)_5	Unknown Sample	Method Settings	821204	2.00986e+08	0.00408587	NA	8.68735	NA	NA	Response High	NA	nM	7.2621	10
T3 (1 umol/kg)_6	Unknown Sample	Method Settings	1.40372e+06	1.90175e+08	0.00738117	NA	16.5668	NA	NA	Response High	NA	nM	7.26364	10
T3 (1 umol/kg)_7	Unknown Sample	Method Settings	1.36318e+06	2.09914e+08	0.00649402	NA	14.4455	NA	NA	Response High	NA	nM	7.26502	10
T3 (1 umol/kg)_8	Unknown Sample	Method Settings	1.34423e+06	2.08075e+08	0.00646033	NA	14.365	NA	NA	Response High	NA	nM	7.27391	10
T3 (1 umol/kg)_9	Unknown Sample	Method Settings	1.50124e+06	2.20511e+08	0.006808	NA	15.1963	NA	NA	Response High	NA	nM	7.25957	10
T3 (1 umol/kg)_10	Unknown Sample	Method Settings	1.16767e+06	2.38421e+08	0.00489753	NA	10.6281	NA	NA	Response High	NA	nM	7.2619	10
GC-1(1 umol/kg)_1	Unknown Sample	Method Settings	13736.7	1.93624e+08	7.09453e-05	NA	-0.912803	NA	NA	Response Low	NA	nM	7.25131	10
GC-1(1 umol/kg)_2	Unknown Sample	Method Settings	NF	2.32378e+08	NF	NA	NF	NF	NF	Not Found	NA	nM	NF	10
GC-1(1 umol/kg)_3	Unknown Sample	Method Settings	NF	2.49787e+08	NF	NA	NF	NF	NF	Not Found	NA	nM	NF	10
GC-1(1 umol/kg)_4	Unknown Sample	Method Settings	89658.1	2.70367e+08	0.000331617	NA	-0.289507	NA	NA	Response Low	NA	nM	7.26708	10
GC-1(1 umol/kg)_5	Unknown Sample	Method Settings	NF	0	NF	NA	NF	NF	NF	Not Found	NA	nM	NF	10
GC-1(1 umol/kg)_6	Unknown Sample	Method Settings	69678.1	2.97335e+08	0.000234342	NA	-0.522102	NA	NA	Response Low	NA	nM	7.27842	10
GC-1(1 umol/kg)_7	Unknown Sample	Manual Integration	97797.5	2.08676e+08	0.000468656	NA	0.0381707	NA	NA		NA	nM	7.24596	10
GC-1(1 umol/kg)_8	Unknown Sample	Method Settings	53435.4	2.81829e+08	0.000189602	NA	-0.629081	NA	NA	Response Low	NA	nM	7.2624	10
GC-1(1 umol/kg)_9	Unknown Sample	Method Settings	21865.8	2.10318e+08	0.000103965	NA	-0.833848	NA	NA	Response Low	NA	nM	7.25317	10
GC-1(1 umol/kg)_10	Unknown Sample	Manual Integration	150720	2.0775e+08	0.000725484	NA	0.652275	NA	NA		NA	nM	7.22553	10
ZTA-261 (1 umol/kg)_1	Unknown Sample	Method Settings	29073.8	2.08316e+08	0.000139566	NA	-0.748723	NA	NA	Response Low	NA	nM	7.25635	10
ZTA-261 (1 umol/kg)_2	Unknown Sample	Method Settings	30726.7	2.66976e+08	0.000115091	NA	-0.807244	NA	NA	Response Low	NA	nM	7.25136	10
ZTA-261 (1 umol/kg)_3	Unknown Sample	Method Settings	123092	2.12182e+08	0.000580123	NA	0.304699	NA	NA		NA	nM	7.26176	10
ZTA-261 (1 umol/kg)_4	Unknown Sample	Method Settings	23892.9	3.02205e+08	7.90619e-05	NA	-0.893395	NA	NA	Response Low	NA	nM	7.26122	10
ZTA-261 (1 umol/kg)_5	Unknown Sample	Method Settings	26438.1	2.87971e+08	9.18081e-05	NA	-0.862917	NA	NA	Response Low	NA	nM	7.28034	10
ZTA-261 (1 umol/kg)_6	Unknown Sample	Method Settings	33523.6	2.88063e+08	0.000116376	NA	-0.804173	NA	NA	Response Low	NA	nM	7.25967	10
ZTA-261 (1 umol/kg)_7	Unknown Sample	Method Settings	23774.9	3.00062e+08	7.9233e-05	NA	-0.892986	NA	NA	Response Low	NA	nM	7.24336	10
ZTA-261 (1 umol/kg)_8	Unknown Sample	Method Settings	3281.19	2.03784e+08	1.61013e-05	NA	-1.04394	NA	NA	Response Low	NA	nM	7.27507	10
ZTA-261 (1 umol/kg)_9	Unknown Sample	Method Settings	17401	3.10825e+08	5.59833e-05	NA	-0.948579	NA	NA	Response Low	NA	nM	7.25474	10
ZTA-261 (1 umol/kg)_10	Unknown Sample	Method Settings	NF	2.97543e+08	NF	NA	NF	NF	NF	Not Found	NA	nM	NF	10

## Sheet: Gabapentin
Component Name	Curve Index		Weighting Index	Origin Index	Equation
Gabapentin	Average RF		Equal	Ignore	Average Response Factor = 2.16556e+008 %RSD = 25.0
Sample Name	Sample Type	Integ. Type	Area	ISTD Area	Area Ratio	Specified Amount	Calculated Amount	%Diff	%RSD-AMT	Peak Status	Level	Units	RT	Sample ID
T3 _0000pM	Std Bracket Sample	Method Settings	1.70063e+08	NA	NA	1	NA	NA	NA		0		6.462	10
T3 _0313pM	Std Bracket Sample	Method Settings	1.67279e+08	NA	NA	1	NA	NA	NA		0.3125		6.46813	10
T3 _0625pM	Std Bracket Sample	Method Settings	1.78581e+08	NA	NA	1	NA	NA	NA		0.625		6.47049	10
T3 _1250pM	Std Bracket Sample	Method Settings	1.68705e+08	NA	NA	1	NA	NA	NA		1.25		6.46948	10
T3 _2500pM	Std Bracket Sample	Method Settings	1.15295e+08	NA	NA	1	NA	NA	NA		2.5		6.47846	10
T3 _5000pM	Std Bracket Sample	Method Settings	1.30592e+08	NA	NA	1	NA	NA	NA		5		6.47179	10
T3 _7500pM	Std Bracket Sample	Method Settings	1.23175e+08	NA	NA	1	NA	NA	NA		7.5		6.46767	10
Vehicle_1	Unknown Sample	Method Settings	1.52379e+08	NA	NA	NA	NA	NA	NA		NA		6.47654	10
Vehicle_2	Unknown Sample	Method Settings	2.20082e+08	NA	NA	NA	NA	NA	NA		NA		6.47571	10
Vehicle_3	Unknown Sample	Method Settings	1.62533e+08	NA	NA	NA	NA	NA	NA		NA		6.47326	10
Vehicle_4	Unknown Sample	Method Settings	1.59664e+08	NA	NA	NA	NA	NA	NA		NA		6.4682	10
Vehicle_5	Unknown Sample	Method Settings	1.87638e+08	NA	NA	NA	NA	NA	NA		NA		6.47022	10
Vehicle_6	Unknown Sample	Method Settings	2.28571e+08	NA	NA	NA	NA	NA	NA		NA		6.47636	10
Vehicle_7	Unknown Sample	Method Settings	2.12871e+08	NA	NA	NA	NA	NA	NA		NA		6.46984	10
Vehicle_8	Unknown Sample	Method Settings	2.08021e+08	NA	NA	NA	NA	NA	NA		NA		6.46976	10
Vehicle_9	Unknown Sample	Method Settings	1.89353e+08	NA	NA	NA	NA	NA	NA		NA		6.46789	10
T3 (1 umol/kg)_1	Unknown Sample	Method Settings	1.39441e+08	NA	NA	NA	NA	NA	NA		NA		6.46765	10
T3 (1 umol/kg)_2	Unknown Sample	Method Settings	3.49492e+08	NA	NA	NA	NA	NA	NA		NA		6.46825	10
T3 (1 umol/kg)_3	Unknown Sample	Method Settings	1.94532e+08	NA	NA	NA	NA	NA	NA		NA		6.46594	10
T3 (1 umol/kg)_4	Unknown Sample	Method Settings	2.11026e+08	NA	NA	NA	NA	NA	NA		NA		6.46622	10
T3 (1 umol/kg)_5	Unknown Sample	Method Settings	2.00986e+08	NA	NA	NA	NA	NA	NA		NA		6.47195	10
T3 (1 umol/kg)_6	Unknown Sample	Method Settings	1.90175e+08	NA	NA	NA	NA	NA	NA		NA		6.47008	10
T3 (1 umol/kg)_7	Unknown Sample	Method Settings	2.09914e+08	NA	NA	NA	NA	NA	NA		NA		6.47226	10
T3 (1 umol/kg)_8	Unknown Sample	Method Settings	2.08075e+08	NA	NA	NA	NA	NA	NA		NA		6.46849	10
T3 (1 umol/kg)_9	Unknown Sample	Method Settings	2.20511e+08	NA	NA	NA	NA	NA	NA		NA		6.46675	10
T3 (1 umol/kg)_10	Unknown Sample	Method Settings	2.38421e+08	NA	NA	NA	NA	NA	NA		NA		6.46715	10
GC-1(1 umol/kg)_1	Unknown Sample	Method Settings	1.93624e+08	NA	NA	NA	NA	NA	NA		NA		6.46889	10
GC-1(1 umol/kg)_2	Unknown Sample	Method Settings	2.32378e+08	NA	NA	NA	NA	NA	NA		NA		6.46462	10
GC-1(1 umol/kg)_3	Unknown Sample	Method Settings	2.49787e+08	NA	NA	NA	NA	NA	NA		NA		6.46034	10
GC-1(1 umol/kg)_4	Unknown Sample	Method Settings	2.70367e+08	NA	NA	NA	NA	NA	NA		NA		6.46522	10
GC-1(1 umol/kg)_5	Unknown Sample	Method Settings	NF	NA	NF	NA	NF	NF	NF	Not Found	NA		NF	10
GC-1(1 umol/kg)_6	Unknown Sample	Method Settings	2.97335e+08	NA	NA	NA	NA	NA	NA		NA		6.46374	10
GC-1(1 umol/kg)_7	Unknown Sample	Method Settings	2.08676e+08	NA	NA	NA	NA	NA	NA		NA		6.47566	10
GC-1(1 umol/kg)_8	Unknown Sample	Method Settings	2.81829e+08	NA	NA	NA	NA	NA	NA		NA		6.46587	10
GC-1(1 umol/kg)_9	Unknown Sample	Method Settings	2.10318e+08	NA	NA	NA	NA	NA	NA		NA		6.47082	10
GC-1(1 umol/kg)_10	Unknown Sample	Method Settings	2.0775e+08	NA	NA	NA	NA	NA	NA		NA		6.47003	10
ZTA-261 (1 umol/kg)_1	Unknown Sample	Method Settings	2.08316e+08	NA	NA	NA	NA	NA	NA		NA		6.47125	10
ZTA-261 (1 umol/kg)_2	Unknown Sample	Method Settings	2.66976e+08	NA	NA	NA	NA	NA	NA		NA		6.46302	10
ZTA-261 (1 umol/kg)_3	Unknown Sample	Method Settings	2.12182e+08	NA	NA	NA	NA	NA	NA		NA		6.47198	10
ZTA-261 (1 umol/kg)_4	Unknown Sample	Method Settings	3.02205e+08	NA	NA	NA	NA	NA	NA		NA		6.46891	10
ZTA-261 (1 umol/kg)_5	Unknown Sample	Method Settings	2.87971e+08	NA	NA	NA	NA	NA	NA		NA		6.46667	10
ZTA-261 (1 umol/kg)_6	Unknown Sample	Method Settings	2.88063e+08	NA	NA	NA	NA	NA	NA		NA		6.46562	10
ZTA-261 (1 umol/kg)_7	Unknown Sample	Method Settings	3.00062e+08	NA	NA	NA	NA	NA	NA		NA		6.46406	10
ZTA-261 (1 umol/kg)_8	Unknown Sample	Method Settings	2.03784e+08	NA	NA	NA	NA	NA	NA		NA		6.47344	10
ZTA-261 (1 umol/kg)_9	Unknown Sample	Method Settings	3.10825e+08	NA	NA	NA	NA	NA	NA		NA		6.46249	10
ZTA-261 (1 umol/kg)_10	Unknown Sample	Method Settings	2.97543e+08	NA	NA	NA	NA	NA	NA		NA		6.46488	10
Created By:
User Name	Full Name			Date
Thermo				8/31/2023 1:23:00 PM
